# Supplementary material for: Prognostic Value of Neoadjuvant Chemotherapy in Patients with Borderline Resectable Pancreatic Carcinoma Followed by Pancreatectomy with Portal Vein Resection and Reconstruction with Venous Allograft
Source: J Clin Med. 2022 Dec 12;11(24):7380. doi: 10.3390/jcm11247380 (PMC9787949; doi:10.3390/jcm11247380)
Supplement: Supplementary file 1 [file jcm-11-07380-s001.zip]

Archive with 1 entries (1 files):
- jcm-2055193-supplementary.pdf
